# Supplementary material for: Assessment of Novel Proteins Triggering Celiac Disease via Docking-Based Approach
Source: Molecules. 2023 Dec 26;29(1):138. doi: 10.3390/molecules29010138 (PMC10780262; doi:10.3390/molecules29010138)
Supplement: Supplementary file 1 [file molecules-29-00138-s001.zip]

Archive with 1 entries (1 files):
- molecules-2772907-supplementary.pdf
